# Supplementary material for: The Effects of Cholesterol Oxidation on Erythrocyte Plasma Membranes: A Monolayer Study
Source: Membranes (Basel). 2022 Aug 24;12(9):828. doi: 10.3390/membranes12090828 (PMC9506283; doi:10.3390/membranes12090828)
Supplement: Supplementary file 1 [file membranes-12-00828-s001.zip]

Archive with 1 entries (1 files):
- membranes-1860265-supplementary.pdf
